# Supplementary material for: COCO/DAND5 inhibits developmental and pathological ocular angiogenesis
Source: EMBO Mol Med. 2021 Feb 15;13(3):e12005. doi: 10.15252/emmm.202012005 (PMC7933934; doi:10.15252/emmm.202012005)
Supplement: Supplementary file 2 — Table EV1 [file EMMM-13-e12005-s002.xlsx]

## Sheet: Sheet1
	Antibody	Reference	Compagny	Source	Dilution
	hCOCO	AF3047	R&D systems	Goat	0.5 µg/ml
	h,mCOCO	HPA043493	Sigma	Rabbit	1 µg/ml
	β-actin	sc-47778	Santa Cruz	Mouse	50 ng/ml
	Cleaved Caspase-3	9664S	Cell Signaling	Rabbit	1/400
	Histone H3 (phospho S10)	ab5176	Abcam	Rabbit	2.5 µg/ml
	p44/42 Erk	4695	Cell Signaling	Rabbit	1/1000
	phospho-p44/42 Erk	9101	Cell Signaling	Rabbit	1/1000
	pVEGFR2 Y951	4991S	Cell Signaling	Rabbit	1/1000
	VEGFR2	2479S	Cell Signaling	Rabbit	1/1000
	hVEGFR1	AF321	R&D systems	Goat	0.2 µg/ml
	S-Opsin	sc-14363	Santa Cruz	Goat	1/200
	Collagen IV	ab6586	Abcam	Rabbit	1/100
	NG2	AB5320	Millipore	Rabbit	1/100
	Rhodopsin	OSR00220W	Thermofisher	Rabbit	1/100
	Akt (pan)	4685	Cell Signaling	Rabbit	1/1000
	Phospho-Akt (Thr308)	13038	Cell Signaling	Rabbit	1/1000
	Phospho-Akt (Ser473)	4060	Cell Signaling	Rabbit	1/1000
	p38	8690	Cell Signaling	Rabbit	1/1000
	phospho-p38	4511	Cell Signaling	Rabbit	1/1000
	MTCO1	ab14705	Abcam	Mouse	1/200
	Visual Arrestin (E-3)	sc-166383	Santa Cruz	Mouse	0.2 µg/ml
	Table EV1. Antibodies used in this study
